# Supplementary material for: Li–Fraumeni Syndrome: Narrative Review Through a Case Report with Ten Years of Primary Tumor Remission Associated with Sechium H387 07 Supplementation
Source: Int J Mol Sci. 2024 Oct 25;25(21):11477. doi: 10.3390/ijms252111477 (PMC11546847; doi:10.3390/ijms252111477)
Supplement: Supplementary file 1 [file ijms-25-11477-s001.zip]

Archive with 4 entries (4 files):
- Supplementary Figure S1.tiff
- Supplementary Figure S2.tiff
- Supplementary Figure S3.tiff
- Supplementary Figure S4.tiff
